# Supplementary material for: The associations of physical activity, sedentary time, and sleep with V˙O2max in trained and untrained children and adolescents: A novel five-part compositional analysis
Source: PLoS One. 2023 Mar 8;18(3):e0275557. doi: 10.1371/journal.pone.0275557 (PMC9994740; doi:10.1371/journal.pone.0275557)
Supplement: S1 Data — (XLSX) [file pone.0275557.s004.xlsx]

## Sheet: Compositional Analysis - Data S
ID	SED	LPA	MVPA	SLEEP	Sport	Sex	Maturity	PVO2	SVO2
1	634.367	67.5333	55.3583	426	Trained	M	Post-Pubertal	2.83	186.17
2	724.595	87.4	45.9619	567	Trained	F	Pre-Pubertal	1.82	116.95
3	534.803	68.5	83.7133	647.1	Trained	F	Post-Pubertal	3.1	200.89
4	587.758	88.8778	37.8667	442.2	Trained	F	Pubertal	2.13	139.51
5	480.631	92.5714	36.3048	575.3	Trained	M	Post-Pubertal	2.93	184.24
6	593.067	65.0056	12.5944	511.1	Trained	M	Pubertal	3.64	262.48
7	634.819	78.0929	52.8429	460.8	Trained	F	Pre-Pubertal	2.83	186.17
8	671.643	68.0286	32.95	573	Trained	F	Pubertal	2.21	160.77
9	429.804	101.992	16.3833	400	Trained	M	Post-Pubertal	4.78	289.25
10	737.21	113.064	73.369	509.4	Trained	M	Post-Pubertal	3.12	213.43
11	525.467	63.15	26.8444	444.6	Trained	F	Pubertal	1.89	136.29
12	600.248	70.4286	33.05	444.6	Trained	M	Post-Pubertal	3.53	207.5
13	505.588	94.431	61.0595	512.5	Trained	F	Pubertal	2.39	166.38
14	735.131	84.2	76.7833	464.6	Trained	M	Post-Pubertal	3.76	218.63
15	578.388	61.081	45.6738	410.778	Trained	M	Post-Pubertal	3.23	200.88
16	699.167	76.075	38.2833	495.3	Trained	F	Post-Pubertal	2.18	120.48
17	601.355	95.8286	41.5786	605.667	Trained	F	Pubertal	1.97	120.48
18	576.205	92.9548	73.2095	640.1	Trained	F	Pubertal	2.5	162.43
19	780.486	84.4881	33.2905	498.3	Trained	F	Pubertal	2.56	169.35
20	547.292	83.6361	74.2389	419.429	Trained	F	Pubertal	2.37	139.83
21	646.843	132.2	56.3333	557	Trained	M	Pubertal	2.76	159.59
22	668.847	88.5433	54.39	490.6	Trained	F	Pre-Pubertal	1.88	158.47
23	681.4	115.692	68.2611	491.7	Trained	F	Pre-Pubertal	2.03	163.4
24	692.061	83.7194	41.9611	417.556	Trained	F	Pre-Pubertal	2.03	158.47
25	767.183	55.6976	21.9881	348.769	Trained	F	Pubertal	2.35	163.4
26	728.195	111.852	76.5333	452.6	Trained	M	Pre-Pubertal	1.86	183.07
27	711.857	72.6267	44.8533	456	Trained	M	Pre-Pubertal	2.16	208.44
28	734.343	86.2762	54.1381	412.5	Trained	M	Pubertal	2.64	199.64
29	626.389	43.6667	8.99444	429.667	Trained	M	Pubertal	3.32	210.05
30	615.843	91.3048	63.2786	491.8	Trained	M	Post-Pubertal	3.34	240.76
31	580.807	104.883	43.9881	471.3	Trained	M	Post-Pubertal	3.58	193.2
32	466.45	115.867	55.3542	442.556	Trained	M	Post-Pubertal	3.15	203.48
33	748.407	135.471	68.5095	586.3	Trained	M	Post-Pubertal	2.93	153.42
34	622.733	61.4111	76.4056	516.5	Trained	F	Post-Pubertal	2.41	146.4
35	648.4	64.0722	19.9056	594.4	Trained	M	Pubertal	2.05	139.67
36	597.807	97.5405	42.3381	491.9	Trained	F	Pubertal	1.7	167.22
37	493.433	97.95	51.9222	434	Trained	F	Pre-Pubertal	1.66	127.8
38	578.576	146.386	51.219	654.9	Trained	M	Pubertal	2.06	159.4
39	623.65	56.4238	15.2452	435.111	Trained	F	Post-Pubertal	2.37	159.38
40	729.337	85.4042	38.2	334.1	Trained	F	Post-Pubertal	2.38	146.8
41	526.225	59.3222	27.4139	434	Trained	F	Pubertal	1.95	161.94
42	653.308	93	50.4472	522.2	Trained	F	Post-Pubertal	1.87	126.65
43	612.094	93.8694	49.6194	435.111	Trained	F	Pubertal	1.86	126.65
44	239.55	119.298	53.631	574.143	Trained	M	Pre-Pubertal	1.74	159.94
45	776.123	58	11.17	406.25	Trained	M	Post-Pubertal	2.49	149.961
46	582.736	145.488	65.0357	579.875	Trained	F	Pre-Pubertal	1.57	165.58
47	598.638	93.4071	53.2857	478	Trained	F	Post-Pubertal	1.89	120.32
48	620.186	85.1214	29.2429	511.667	Trained	F	Pre-Pubertal	1.44	158.61
49	613.058	85.5708	21.4208	544	Trained	F	Pubertal	1.84	150.3
50	622.398	72.881	30.5357	525.25	Trained	F	Pubertal	2.39	166.38
51	421.117	97.4167	94.3944	538.6	Trained	M	Pre-Pubertal	2	154.21
52	509.447	100.103	96.1139	621.3	Trained	M	Pre-Pubertal	1.4	177.57
53	406.506	127.533	55.8278	613.7	Trained	M	Pre-Pubertal	1.65	186.7
54	520.124	81	64.3262	660.2	Trained	M	Pre-Pubertal	2.1	200.16
55	589.933	116.363	57.9933	631	Trained	M	Pre-Pubertal	2.73	192.79
56	707.845	91.2929	41.5429	417.4	Trained	M	Pre-Pubertal	2.03	185.69
57	671.24	110.752	63.1	574.9	Trained	M	Pre-Pubertal	2.11	185.33
58	611.764	72.9452	56.6833	529.6	Trained	M	Pre-Pubertal	2.12	222.89
59	683.971	72.6619	38.531	527.3	Trained	M	Pubertal	3.16	184.03
60	442.856	142.933	73.3833	558.7	Trained	M	Pre-Pubertal	2.02	196.09
61	634.379	127.338	68.1905	433.7	Trained	M	Pubertal	2.54	175.91
62	704.924	81	64.3262	475.4	Trained	M	Pre-Pubertal	1.69	186.3
63	740.019	130.428	91.8389	424.7	Trained	M	Pubertal	2.59	164.45
64	660.014	133.967	21.1	491	Trained	M	Pre-Pubertal	1.9	182.79
65	732.4	104.964	44.2167	524.6	Trained	M	Pre-Pubertal	2.07	223.93
66	596.793	119.371	69.0786	420.1	Trained	M	Pre-Pubertal	2.17	178.11
67	550.495	161.395	82.7786	553.1	Trained	M	Pre-Pubertal	2.47	208.53
68	676.812	92.9405	76.2619	511.3	Trained	M	Pubertal	2.79	195.22
69	733.657	61.0286	35.2238	434.8	Trained	M	Pubertal	2.88	195.22
70	614.189	37.9667	62.6944	486.8	Trained	M	Post-Pubertal	3.32	189.93
71	482.587	31.06	58.47	532	Trained	M	Pubertal	2.67	217.76
72	729.186	90.4405	52.6952	521.8	Trained	M	Pre-Pubertal	3.16	190.82
73	662.074	125.507	60.8643	527.5	Trained	M	Pre-Pubertal	2.28	155.6
74	745.71	107.302	50.0024	451.8	Trained	M	Pre-Pubertal	1.78	206.68
75	644.195	133.817	73.2976	455.7	Trained	M	Pre-Pubertal	1.56	240.43
76	462.183	76.8262	38.6405	581.9	Trained	M	Pre-Pubertal	2.28	221.17
77	846.288	80.3071	52.4952	417.2	Trained	M	Pubertal	1.61	175.49
78	723.495	99.3452	63.1619	437.3	Trained	M	Pre-Pubertal	1.94	222.14
79	810.35	120.512	81	403.4	Trained	M	Pre-Pubertal	2.49	222.14
80	670.757	135.805	85.65	493.667	Trained	M	Pre-Pubertal	2.15	197.27
81	752.48	77.5357	39.1714	399.625	Trained	M	Post-Pubertal	3.7	234.33
82	673.897	70.0067	104.557	339	Trained	M	Pubertal	2.7	183.02
83	688.607	109.36	53.3048	424.5	Trained	M	Pre-Pubertal	1.68	175.63
84	663.579	89.881	71.5381	523.2	Trained	M	Pre-Pubertal	2.04	175.63
85	436.805	52.419	19.4167	554.8	Untrained	F	Post-Pubertal	1.65	179.23
86	732.164	90.8595	51.0833	498	Untrained	F	Post-Pubertal	1.58	102.92
87	344.448	69.5214	21.9881	501.2	Untrained	F	Post-Pubertal	2.23	105.55
88	664.333	115.664	38.1917	438.2	Untrained	F	Post-Pubertal	2.18	148.15
89	558.317	68.9286	34.281	503.3	Untrained	F	Post-Pubertal	1.35	178.03
90	796.843	108.693	45.2262	402.4	Untrained	F	Post-Pubertal	2.05	115.52
91	427.247	69.6111	25.7861	493.2	Untrained	F	Post-Pubertal	1.67	123.11
92	701.614	84.4881	33.2905	498.3	Untrained	F	Post-Pubertal	1.61	109.27
93	512.221	50.4452	14.5119	491	Untrained	F	Post-Pubertal	1.61	115.66
94	678.833	55.9048	63.7286	544	Untrained	M	Post-Pubertal	2.51	118.47
95	638.317	25.5967	25.6167	482.6	Untrained	M	Pubertal	2.47	177.26
96	640.91	121.7	42.9214	474.3	Untrained	F	Post-Pubertal	1.96	186.6
97	648.014	100.497	40.3417	458.7	Untrained	F	Post-Pubertal	1.59	141.51
98	590.336	211.238	72.1952	422.6	Untrained	F	Post-Pubertal	2.34	123.09
99	751.212	149.605	61.0548	419.7	Untrained	F	Post-Pubertal	2.26	180.4
100	493.467	124.775	50.3694	538.1	Untrained	F	Post-Pubertal	1.72	159.22
101	694.288	99.581	28.5119	441.3	Untrained	M	Pubertal	2.1	127.72
102	614.871	125.955	40.3881	531.7	Untrained	M	Post-Pubertal	3.56	139.97
103	627.953	22.02	26.99	555.4	Untrained	M	Pubertal	2.8	217.94
104	527.407	48.9267	21.9867	598	Untrained	M	Post-Pubertal	3.5	193.78
105	631.621	74.2708	30.5375	550.7	Untrained	M	Post-Pubertal	3.27	185.85
106	703.464	123.245	53.6524	439	Untrained	M	Pubertal	3.45	213.49
107	615.263	31.8167	35.6125	587.3	Untrained	M	Post-Pubertal	3.8	185.26
108	695.633	21.3611	12.4	555.4	Untrained	M	Post-Pubertal	3.68	218.79
109	613.657	34.5967	46.8333	653.6	Untrained	M	Pubertal	2.64	198.38
110	411.777	60.9467	35.98	439	Untrained	M	Post-Pubertal	2.53	171.88
111	485.228	42.2722	23.0167	469.3	Untrained	M	Pubertal	1.65	182.92
112	520.427	58.6229	20.35	653.6	Untrained	M	Pubertal	2.45	171.88
113	718.881	36.9562	22.3625	474.8	Untrained	F	Pubertal	2.21	130.65
114	696.296	20.175	13.0292	523.5	Untrained	M	Pubertal	2.01	171.98
115	637.752	84.7146	55.6333	474.9	Untrained	M	Post-Pubertal	2.74	149.8
116	797.112	2.80208	6.9	460	Untrained	F	Pubertal	2.1	148.48
117	779.74	29.7583	9.50208	434	Untrained	M	Post-Pubertal	3.76	211.82
118	615.417	26.7433	31.39	488.2	Untrained	M	Post-Pubertal	3.74	148.48
119	584.675	22.1708	29.8375	406.25	Untrained	M	Pubertal	2.32	117.03
120	692.92	32.0833	34.44	543	Untrained	M	Pubertal	2.25	155.71
121	480.543	32.7233	59	520.5	Untrained	M	Pubertal	2.46	184.84
122	466.98	32.1033	53.05	578.167	Untrained	F	Pubertal	1.67	129.28
123	447.408	36.4667	95.15	402.857	Untrained	F	Pubertal	1.47	104.83
124	411.675	32.7208	91.3708	419.429	Untrained	F	Post-Pubertal	1.71	108.52
125	423.233	32.7542	92.9875	532.714	Untrained	F	Pubertal	1.9	121.58
126	421.117	47.4167	94.3944	491.875	Untrained	M	Pubertal	1.61	111.42
127	638.317	25.5967	25.6167	434	Untrained	M	Pubertal	1.66	119.4
128	584.08	50.4	32.5967	555.4	Untrained	F	Pubertal	3.08	177.51
129	627.953	22.02	26.99	474.9	Untrained	F	Post-Pubertal	2.82	197.25
130	527.407	48.9267	21.9867	531.5	Untrained	M	Post-Pubertal	2.24	186.38
131	649.513	34.9583	37.7708	482.6	Untrained	M	Pubertal	2.16	154.77
132	540.883	17.675	14.825	428.6	Untrained	F	Pubertal	1.37	100.68
133	517.697	53.1867	39.91	434.833	Untrained	M	Post-Pubertal	2.62	149.27
134	672.975	42.325	34.3875	525.1	Untrained	M	Pre-Pubertal	1.4	145.41
135	615.417	26.7433	31.39	555	Untrained	M	Pre-Pubertal	1.74	184.33
136	584.675	22.1708	29.8375	429.667	Untrained	F	Pubertal	1.35	123.87
137	692.92	32.0833	34.44	442.556	Untrained	M	Pre-Pubertal	2.3	199.4
138	540.883	17.675	14.825	482.6	Untrained	M	Pre-Pubertal	2.52	217.76
139	613.5	191.6	70.5	494.6	Untrained	F	Pubertal	1.43	121.006
140	598.292	192.042	53.4667	513	Untrained	F	Post-Pubertal	1.27	103.714
141	747.594	196	40.7722	359.1	Untrained	M	Pubertal	1.76	128.846
142	684.738	154.262	71.181	482.4	Untrained	F	Post-Pubertal	1.51	108.077
143	579.625	149.333	75.4	486	Untrained	M	Pubertal	2.34	167.898
144	551.229	238.625	72.3208	439.75	Untrained	F	Post-Pubertal	2.1	118.505
145	633.604	122.479	58.4458	412.125	Untrained	F	Post-Pubertal	1.86	135.821
146	523.875	130.833	48.7583	542.667	Untrained	M	Pubertal	2.94	216.895
147	661.127	135.537	64.6704	351.077	Untrained	M	Pubertal	2.18	115.038
148	514.667	148.917	67.8	644	Untrained	M	Pubertal	2.42	176.265
149	624.881	191	57.919	564.167	Untrained	F	Pubertal	1.42	147.934
150	354.704	194.315	53.763	564.778	Untrained	M	Pre-Pubertal	1.94	98.2266
151	654.062	178.312	65.8833	515	Untrained	F	Pubertal	1.17	153.752
152	413.683	200.429	85.75	471.222	Untrained	M	Pre-Pubertal	1.75	93.1942
153	701.405	195.024	59.7286	408	Untrained	M	Pubertal	1.47	102.946
154	687.472	182.574	35.837	299.083	Untrained	F	Post-Pubertal	1.68	163.052
155	562.967	132.759	44.0963	478.7	Untrained	M	Pre-Pubertal	2.4	142.76
156	427.667	219.389	62.8889	470.5	Untrained	M	Pre-Pubertal	1.87	123.312
157	566.058	147.875	34.3833	432.4	Untrained	F	Pubertal	1.42	130.691
158	660.029	186.976	38.2762	471.9	Untrained	F	Pubertal	1.5	145.26
159	471.967	91.9	33.5667	432.75	Untrained	F	Pubertal	1.52	129.675
160	437.958	163.917	61.1125	432.75	Untrained	F	Post-Pubertal	1.76	182.641
161	527.444	150.278	40.3556	514.667	Untrained	M	Pubertal	2.58	159.486
162	391.413	181.875	49.0917	471.9	Untrained	F	Post-Pubertal	2.1	145.527
163	494.933	192.967	47.7	405.6	Untrained	M	Pre-Pubertal	1.62	116.097
164	623.357	121.262	35.8	362.5	Untrained	M	Post-Pubertal	2.49	162.586
165	445.367	141.6	67.7	455	Untrained	M	Pubertal	2.33	132.781
166	442.792	213.571	50.0381	481.875	Untrained	F	Post-Pubertal	1.66	190.461
167	663.206	121.952	47.3238	279.889	Untrained	M	Pubertal	2.71	163.949
168	625	188.125	94.1125	506.889	Untrained	F	Post-Pubertal	2.53	97.239
169	620.062	148.417	38.5292	353.333	Untrained	F	Post-Pubertal	1.41	192.535
170	536.062	245.021	59.1333	437.333	Untrained	M	Pubertal	2.4	127.168
171	366.267	96.1333	58.0333	625	Untrained	M	Pre-Pubertal	2.01	112.023
172	583.194	160.444	38.8833	407.333	Untrained	F	Pubertal	1.29	159.342
173	435.708	217.292	60.1333	421.667	Untrained	M	Pubertal	1.94	157.483
174	429.917	185.167	79.9944	430	Untrained	M	Pre-Pubertal	1.83	168.516
175	596.238	129.952	35.1571	333	Untrained	M	Pubertal	3	191.175
176	554.833	203.111	57.3556	481.875	Untrained	M	Pubertal	2.29	172.984
177	304.646	217	79.6542	525.667	Untrained	F	Pubertal	1.2	112.961
178	522.767	236.3	67.3667	532.667	Untrained	M	Pre-Pubertal	2.15	153.885
179	447.167	126.458	55.05	388	Untrained	F	Pubertal	1.51	113.308
180	379.487	179.312	70.7583	473.7	Untrained	F	Pubertal	1.57	107.523
181	615.583	191.062	57.5292	506.429	Untrained	M	Pubertal	2.98	209.688
182	610.625	198	77.675	489.857	Untrained	M	Pre-Pubertal	2.22	174.783
183	795.905	146.048	55.7048	354.667	Untrained	M	Pubertal	2.32	150.66
184	574.571	229.405	63.919	514.833	Untrained	F	Pubertal	1.86	121.696
